# Supplementary material for: New Cu(II), Cu(I) and Ag(I) Complexes of Phenoxy-Ketimine Schiff Base Ligands: Synthesis, Structures and Antibacterial Activity
Source: Molecules. 2025 Apr 24;30(9):1893. doi: 10.3390/molecules30091893 (PMC12073749; doi:10.3390/molecules30091893)
Supplement: Supplementary file 1 [file molecules-30-01893-s001.zip]

Archive with 1 entries (1 files):
- molecules-3596822-supplementary.pdf
